# Supplementary material for: Double-Sided Nano-ZnO: Superior Antibacterial Properties and Induced Hepatotoxicity in Zebrafish Embryos
Source: Toxics. 2022 Mar 18;10(3):144. doi: 10.3390/toxics10030144 (PMC8950655; doi:10.3390/toxics10030144)
Supplement: Supplementary file 1 [file toxics-10-00144-s001.zip]

Archive with 1 entries (1 files):
- toxics-1617212-supplementary.pdf
